# Supplementary material for: Exploiting Gangliosides for the Therapy of Ewing’s Sarcoma and H3K27M-Mutant Diffuse Midline Glioma
Source: Cancers (Basel). 2021 Jan 29;13(3):520. doi: 10.3390/cancers13030520 (PMC7866294; doi:10.3390/cancers13030520)
Supplement: Supplementary file 1 [file cancers-13-00520-s001.zip]

Archive with 19 entries (18 files):
- cancers-1068769-sup/
- cancers-1068769-sup/Supplemental Figure S1.pdf
- cancers-1068769-sup/Supplemental Figure S2.pdf
- cancers-1068769-sup/Supplemental Figure S3.pdf
- cancers-1068769-sup/Supplemental Figure S4.pdf
- cancers-1068769-sup/Supplemental Figure S5.pdf
- cancers-1068769-sup/Supplemental Figure S6.pdf
- cancers-1068769-sup/Supplemental Figure S7.pdf
- cancers-1068769-sup/Supplemental Figure S8.pdf
- cancers-1068769-sup/Supplemental Figure S9.pdf
- Supplemental Figure 1.pdf
- Supplemental Figure 2.pdf
- Supplemental Figure 3.pdf
- Supplemental Figure 4.pdf
- Supplemental Figure 5.pdf
- Supplemental Figure 6.pdf
- Supplemental Figure 7.pdf
- Supplemental Figure 8.pdf
- Supplemental Figure 9.pdf
